# Supplementary material for: IFNγ suppresses the expression of GFI1 and thereby inhibits Th2 cell proliferation
Source: PLoS One. 2021 Nov 22;16(11):e0260204. doi: 10.1371/journal.pone.0260204 (PMC8608330; doi:10.1371/journal.pone.0260204)
Supplement: S1 Table — (XLS) [file pone.0260204.s005.xls]

## Sheet: Supplementary Table 1
Supplementary Table 1
	primer sequence	probe
Atf3-S	gctggagtcagttaccgtcaa	probe#80
Atf3-R	cgcctccttttcctctcat
Bcl6-S	ctgcagatggagcatgttgt	probe#4
Bcl6-R	gccatttctgcttcactgg
Bcl11b-S	tggatgccagtgtgagttgt	probe #97
Bcl11b-R	gctgcttgcatgttgtgc
Batf-S	agaaagccgacacccttca	probe#85
Batf-R	cggagagctgcgttctgt
Cdkn1a-S	tccacagcgatatccagaca	probe#21
Cdkn1a-R	ggacatcaccaggattggac
cMyc-S	tagtgctgcatgaggagacac	probe#77
cMyc-R	tctccacagacaccacatcaa
cMaf-S	ccttcctctcccgaattttt	probe#33
cMaf-R	ccacggagcatttaacaagg
Egr1-S	cctatgagcacctgaccaca	probe#22
Egr1-R	tcgtttggctgggataactc
Egr3-S	caatctgtaccccgaggaga	probe#74
Egr3-R	ccgatgtccatcacattctct
Eomesodermin-S	caaagcggacaataacatgc	probe#51
Eomesodermin-R	tggtgagttttaacttcccaaag
Est1-S	tgctgacctcaacaaggaca	probe#18
Est1-R	tccagaagaaactgccacag
Est2-S	cttgctgaccccgatgag	probe#103
Est2-R	gctcagcttctcgtagttcatct
Foxp3-S	agtgcctcctccagagagaa	probe#78
Foxp3-R	cctgcatagctcccagctt
Gfi1-S	tccgagttcgaggacttttg	probe#7
Gfi1-R	ctgggcttcgtccagaga
Gata3-S	tggtggtggtctgacagttc	probe#108
Gata3-R	ttatcaagcccaagcg
Hif1a-S	catgatggctccctttttca	probe#18
Hif1a-R	gtcacctggttgctgcaata
Helios-S	cacaactatctccagaatgtcagc	probe#75
Helios-R	caatcttccataggcggtaca
Ink4a-S	aatctccgcgaggaaagc	probe#91
Ink4a-R	gtctgcagcggactccat
Irf1-S	gagctgggccattcacac	probe#2
Irf1-R	tccatgtcttgggatctgg
Irf2-S	gcatgagtgagctctaccctct	probe#2
Irf2-R	tgctcctcttcctccagtgt
Irf4-S	agcaccttatggctctctgc	probe#3
Irf4-R	tgactggtcaggggcataat
Id2-S	gacagaaccaggcgtcca	probe#89
Id2-R	agctcagaagggaattcagatg
Id3-S	gctcatccatgccctcag	probe#19
Id3-R	gaggagcttttgccactgac
Ikaros-S	cctgaggacctgtccactacc	probe#99
Ikaros-R	acgcccattctcttcatcac
Nfil3-S	aagaactgagcagcaaaactca	probe#31
Nfil3-R	aaccttatagccaccgtctttg
Plzf-S	tccaggcacacccctaac	probe#1
Plzf-R	aggtggggcagggtagac
Prdm1-S	tgcggagaggctccacta	probe#80
Prdm1-R	tgggttgctttccgtttg
Rog-S	tccggcctcaagatcaga	probe#109
Rog-R	gggaaaagatcctggagtgg
Runx3-S	ttcaacgaccttcgattcgt	probe#103
Runx3-R	ttggtgaacacggtgattgt
Runx1-S	ctccgtgctacccactcact	probe#77
Runx1-R	atgacggtgaccagagtgc
Rora-S	cctactgttccttcaccaacg	probe#60
Rora-R	atgttctgggcaaggtgttc
Rorc-S	acctcttttcacgggagga	probe#6
Rorc-R	tcccacatctcccacattg
Rorgt-S	tgtgcagatctaagggctga	probe#10
Rorgt-R	tcagtagggtagcccaggac
Sox4-S	ctcgctctcctcgtcctct	probe#63
Sox4-R	cgtcttcgaactcgtcgtc
Spib-S	agaggacttcaccagccaga	probe#6
Spib-R	gggctgtccagcataatgtc
Tbx21-S	agggggcttcaacaatg	probe#106
Tbx21-R	agacgtgtgtgttagaagcactg
Tcf7-S	cagctcccccatactgtgag	probe#101
Tcf7-R	tgctgtctatatccgcaggaa
Il4ra-S	ctaggactcggggcttgc	probe#67
Il4ra-R	cccattggggacacaaaa
Actb-S	ctaaggccaaccgtgaaaag	probe#64
Actb-R	accagaggcatacagggaca
Hprt-S	cctcctcagaccgcttttt	probe#95
Hprt-R	aacctggttcatcatcgctaa
